# Supplementary material for: Effect of Canthaxanthin on Egg Yolk Quality of Huaixiang Laying Hens at Normal and High Temperature
Source: Foods. 2025 Mar 11;14(6):950. doi: 10.3390/foods14060950 (PMC11941421; doi:10.3390/foods14060950)
Supplement: Supplementary file 1 [file foods-14-00950-s001.zip]

Archive with 2 entries (2 files):
- Supplementary Material - figure.pdf
- Supplementary Materials - Tables.pdf
